# Supplementary material for: α1-Acid Glycoprotein-Decorated Hyaluronic Acid Nanoparticles for Suppressing Metastasis and Overcoming Drug Resistance Breast Cancer
Source: Biomedicines. 2022 Feb 9;10(2):414. doi: 10.3390/biomedicines10020414 (PMC8962395; doi:10.3390/biomedicines10020414)
Supplement: Supplementary file 1 [file biomedicines-10-00414-s001.zip]

Archive with 1 entries (1 files):
- biomedicines-1513984-supplementary.pdf
